# Supplementary material for: HPV vaccination and sexual behaviour in healthcare seeking young women in Luxembourg
Source: PeerJ. 2020 Feb 10;8:e8516. doi: 10.7717/peerj.8516 (PMC7017793; doi:10.7717/peerj.8516)
Supplement: Supplemental Information 2 [file peerj-08-8516-s002.xlsx]

## Sheet: Papillux dataset
ID	language	vaccine	first_sex_age	nbr_sex_prt	last_prt_age	smoking	condoms	age	prt_duration	nationality
1	FR	No	17	3	31	0-never	2-often	22	0	PT
2	FR	No		3	18	1-sometimes	1-sometimes	24	4	LU
3	FR	No	16	2	20	1-sometimes	0-never	20	4	LU
4	FR	No	18	3	22	0-never	3-always	20	2	LU
5	FR	Yes	15	6	24	0-never	1-sometimes	22	1	LU
6	FR	No	15	5	30	2-often	1-sometimes	19	0	LU
7	FR	Yes	18	1	25	0-never	2-often	19	1	LU
8	FR	No	17	5	27	2-often	1-sometimes	24	0	LU
9	FR	No	18	4	22	0-never	1-sometimes	23	4	LU
10	FR	No	16	3	23	3-daily	0-never	20	1	LU
11	FR	No	16	4	19	0-never	3-always	22	5	LU
12	FR	Don't know	16	2	21	3-daily	0-never	19	0	PT
13	FR	Yes	17	5	20	3-daily	3-always	26	9	LU
14	FR	No	18	6	25	0-never	0-never	25	1	LU
15	FR	No	19	2	45	0-never	0-never	27		others
16	DE	Yes	18	1	26	0-never	1-sometimes	22	5	LU
17	DE	No		1		0-never	1-sometimes	28		LU
18	DE	No	16	2	21	0-never	3-always	18	0	LU
19	FR	No	15	3	29	3-daily	0-never	23	10	others
20	PT	No	15	1	21	0-never	3-always	18	2	PT
21	FR	Yes	16	2	19	1-sometimes	0-never	20		LU
22	FR	Yes	15	1	27	0-never	0-never	23	9	LU
23	PT	Yes	18	1	22	0-never	2-often	19	1	LU
24	PT	Yes	16	1	23	0-never	0-never	20	5	LU
25	FR	No	17	2	19	0-never	2-often	19	2	PT
26	DE	No	19	3	26	0-never	1-sometimes	26	6	LU
27	DE	Don't know	17	1	17	0-never	0-never	18	2	PT
28	FR	Yes	15	3	28	3-daily	3-always	24	3	LU
29	FR	No	14	8	25	3-daily	1-sometimes	25	1	LU
30	FR	No	23	1	25	0-never	1-sometimes	24	2	LU
31	FR	No	15	8	24	3-daily	1-sometimes	28	5	others
32	FR	Yes	17	2	27	0-never	0-never	25	3	others
33	FR	Don't know	15	3	24	0-never	1-sometimes	25	1	LU
34	FR	Yes	18	4	27	1-sometimes	2-often	21	1	others
35	FR	Yes	17	7	25	1-sometimes	0-never	22	1	PT
36	FR	No	15	4	24	0-never	0-never	23	2	LU
37	FR	No	16	3	19	3-daily	2-often	18	1	PT
38	FR	Yes	15	5	23	0-never	1-sometimes	23	1	LU
39	FR	Yes	16	2	22	3-daily	1-sometimes	21	1	others
40	FR	Yes	17	4	19	0-never	1-sometimes	20		LU
41	FR	No	23	5	38	0-never	3-always	29	2	others
42	FR	Don't know	16	2	20	0-never	3-always	20	3	LU
43	FR	Yes	16	1	21	0-never	1-sometimes	20	4	LU
44	FR	Yes	18	3	30	0-never	1-sometimes	25	1	LU
45	FR	Don't know	15	4	25	1-sometimes	1-sometimes	26	10	LU
46	FR	Don't know	13	3	22	0-never	0-never	20	3	PT
47	FR	Yes	18	3	24	0-never	0-never	24	6	LU
48	FR	No	17	3	22	0-never	1-sometimes	24	8	LU
49	FR	Yes	15	1	20	0-never	0-never	20	6	PT
50	FR	Don't know	18	3	21	3-daily	0-never	21	1	LU
51	FR	No	15	3	19	1-sometimes	3-always	20	1	LU
52	FR	Yes	15	2	18	0-never	1-sometimes	19	1	LU
53	FR	Yes	17	3	23	0-never	2-often	24	3	LU
54	FR	No	16	3	23	0-never	0-never	21	3	LU
55	FR	No	17	4	21	1-sometimes	1-sometimes	20	1	LU
56	FR	Don't know	17	1	18	1-sometimes	1-sometimes	22	6	PT
57	FR	No	16	4	28	0-never	3-always	26	0	others
58	FR	Yes	20	2	22	0-never	1-sometimes	20	1	LU
59	FR	Yes	17	1	22	0-never	0-never	21	5	LU
60	FR	No	14	4	24	3-daily	1-sometimes	19	1	LU
61	DE	Yes	17	6	20	3-daily	0-never	21	3	LU
62	FR	Yes	18	2	23	0-never	2-often	23	4	PT
63	FR	Yes	18	1		1-sometimes	3-always	19		LU
64	FR	No	19	2	22	3-daily	1-sometimes	22		LU
65	FR	Yes	18	1	22	3-daily	1-sometimes	19	2	LU
66	FR	Yes	16	3	19	2-often	3-always	19	1	LU
67	PT	Don't know	15	3	37	3-daily	1-sometimes	26		PT
68	FR	No	16	7	25	3-daily	2-often	25	0	others
69	FR	Yes	19	2	23	2-often	1-sometimes	20	1	LU
70	PT	No	16	3	25	3-daily	2-often	23	1	PT
71	FR	No		3	19	0-never	1-sometimes	19		PT
72	FR	Yes	16	1	19	0-never	1-sometimes	18	2	PT
73	DE	Don't know	19	1	21	0-never	1-sometimes	20	1	LU
74	FR	Yes	17	3	20	0-never	2-often	21	1	PT
75	DE	Yes	16	3	21	0-never	3-always	20	1	LU
76	DE	Yes	17	5	22	3-daily	0-never	28	3	LU
77	FR	Yes	16	5	24	0-never	1-sometimes	21	6	LU
78	DE	Yes	17	2	24	3-daily	1-sometimes	20	2	PT
79	FR	Yes	19	2	23	0-never	0-never	23	3	PT
80	FR	Don't know	17	3		0-never	1-sometimes	26		others
81	FR	No	18	5	31	0-never	1-sometimes	29	1	LU
82	FR	Yes	23	2	27	0-never	3-always	25	1	LU
83	FR	Don't know	17	2	17	0-never	1-sometimes	18	1	others
84	FR	Yes	13	2	21	0-never	2-often	20	5	PT
85	FR	No	15	2	26	3-daily	0-never	18	0	LU
86	FR	Yes	15	7	35	3-daily	1-sometimes	21	1	LU
87	FR	Yes	14	3	20	0-never	1-sometimes	21	3	LU
88	FR	Yes	14	1	19	0-never	1-sometimes	19	5	PT
89	FR	No	17	7	28	2-often	2-often	26	1	LU
90	FR	No	20	1	24	3-daily	0-never	23	3	LU
91	FR	Yes	13	3	20	3-daily	3-always	18	5	LU
92	FR	Don't know	16	4	20	2-often	3-always	20	1	LU
93	FR	No	14	1	29	0-never	1-sometimes	25	12	PT
94	FR	No	17	5	31	0-never	0-never	26	8	PT
95	FR	Yes	15	2	29	0-never	1-sometimes	19	2	PT
96	FR	Don't know	16	4	26	3-daily	2-often	20		LU
97	FR	No	16	4	27	0-never	3-always	27	2	LU
98	FR	Don't know	17	2	20	0-never	0-never	18	2	LU
99	FR	No	16	4		0-never	1-sometimes	29		others
100	DE	No	16	25	26	1-sometimes	1-sometimes	25	1	LU
101	PT	Yes	17	2	23	0-never	3-always	19	2	PT
102	FR	Yes	17	1	20	0-never	2-often	20	3	LU
103	FR	Yes	19	1	23	0-never	2-often	22	3	LU
104	FR	No	16	8	23	2-often	0-never	26	1	LU
105	DE	Yes	18	2	26	0-never	0-never	21	6	LU
106	FR	No	18	1	21	0-never	1-sometimes	21	4	LU
107	FR	No	13	3	26	3-daily	3-always	23	0	others
108	FR	No	18	6	30	0-never	0-never	23	7	others
109	FR	No	20	3	23	0-never	2-often	26	0	PT
110	FR	Don't know	19	9	21	3-daily	0-never	25	2	PT
111	FR	Yes	17	2	25	0-never	2-often	25	4	LU
112	FR	Yes	15	3	24	3-daily	1-sometimes	24	1	LU
113	FR	Yes	16	2	27	0-never	0-never	24	4	LU
114	FR	Yes	15	3	22	1-sometimes	0-never	22	4	others
115	DE	Yes	15	7		3-daily	2-often	22		LU
116	DE	No	19	1	28	0-never	3-always	23	4	LU
117	FR	No	17	3	29	0-never	3-always	24	0	others
118	FR	Yes	17	1	20	0-never	0-never	18	2	LU
119	FR	No	19	3	29	3-daily	0-never	23	2	LU
120	FR	Yes	18	5	24	3-daily	1-sometimes	24	1	LU
121	FR	Yes	18	1	16	0-never	3-always	19	3	LU
122	FR	No	14	6	23	2-often	3-always	23	3	LU
123	FR	Yes	18	2	23	1-sometimes	1-sometimes	22	3	PT
124	PT	No	12	5	36	0-never	1-sometimes	28	2	PT
125	FR	No	16	3	27	0-never	1-sometimes	25	3	LU
126	DE	Yes	17	3	31	0-never	1-sometimes	24	4	LU
127	DE	Yes	15	6	28	1-sometimes	1-sometimes	20	5	LU
128	FR	Yes	16	1	21	2-often	1-sometimes	18		PT
129	FR	Yes	14	3	27	2-often	3-always	20	2	LU
130	FR	Yes	17	2	22	3-daily	1-sometimes	22	3	others
131	FR	Don't know	17			0-never	1-sometimes	24		others
132	FR	No	15	6	23	0-never	1-sometimes	24	1	others
133	FR	Yes	16	7	37	3-daily	0-never	25	1	PT
134	DE	Don't know	16	3	18	3-daily	1-sometimes	19	1	LU
135	FR	No	14	12	29	3-daily	1-sometimes	26	0	LU
136	FR	Yes	14	4	19	0-never	0-never	19	1	LU
137	FR	No	16	15	32	0-never	0-never	26	2	PT
138	PT	Yes	20	1	23	0-never	1-sometimes	22		PT
139	PT	No	16	4	26	0-never	1-sometimes	27	4	LU
140	FR	No	18	15	27	1-sometimes	2-often	28	1	others
141	FR	No	17	10	27	0-never	2-often	27	1	LU
142	FR	No	20	2	25	0-never	1-sometimes	26	2	LU
143	FR	Yes	18	1	24	0-never	0-never	20	3	LU
144	FR	Yes	17	1	25	0-never	1-sometimes	23	7	PT
145	FR	No	14	10	24	2-often	1-sometimes	22	0	others
146	PT	No	18	5	23	0-never	1-sometimes	21	1	PT
147	FR	Yes	15	6	26	0-never	2-often	18	0	LU
148	FR	Don't know	17	2	24	3-daily	0-never	22	3	PT
149	FR	Yes	14	5	27	3-daily	2-often	22	0	PT
150	FR	Yes	18	1	22	0-never	0-never	20		others
151	FR	No	23	6	34	3-daily	2-often	26		PT
152	FR	Yes	15	4	22	1-sometimes	2-often	19	1	others
153	FR	No	17	3	25	0-never	0-never	22	3	PT
154	FR	Yes	17	2	23	0-never	1-sometimes	19	2	LU
155	FR	Don't know	16	2	22	1-sometimes	0-never	22	7	others
156	FR	Yes	18	4	24	0-never	1-sometimes	24	2	others
157	FR	Yes	18	2	22	0-never	1-sometimes	20		LU
158	FR	Yes	29	1	28	0-never	3-always	29	0	LU
159	DE	No	17	1	21	0-never	2-often	21	4	LU
160	FR	Yes	17	2	20	3-daily	3-always	20	3	LU
161	EN	Yes	17	9	22	2-often	1-sometimes	21		others
162	FR	No	18	4	30	0-never	2-often	27	4	PT
163	FR	Yes	16	6	28	3-daily	2-often	25	1	PT
164	FR	Yes	16	2	26	0-never	1-sometimes	24	7	LU
165	DE	No	15	8	27	3-daily	1-sometimes	23	2	LU
166	PT	No	15	5	18	0-never	1-sometimes	29		PT
167	FR	No	20	7	29	0-never	1-sometimes	29		LU
168	DE	Don't know	17	6	23	3-daily	1-sometimes	25	2	LU
169	FR	No	20	2	33	0-never	0-never	26	1	others
170	FR	Yes	16	4	20	0-never	3-always	18	1	others
171	FR	Yes	16	2	41	0-never	0-never	30	12	LU
172	FR	Yes	15	4	25	0-never	0-never	23	7	PT
173	PT	Yes	16	2	19	0-never	1-sometimes	19	2	LU
174	FR	No	22	1	23	0-never	0-never	24	1	PT
175	FR	No	18	1	24	0-never	1-sometimes	23	5	PT
176	FR	Yes	17	3	27	0-never	1-sometimes	25	2	LU
177	FR	Don't know	18	1	18	0-never	3-always	19	1	LU
178	DE	Don't know	16	8	25	3-daily	1-sometimes	27	1	others
179	FR	Yes	16	3	21	1-sometimes	2-often	22	1	LU
180	FR	No	16	15	30	3-daily	3-always	26	3	others
181	FR	Yes	15	3	19	0-never	2-often	18	0	LU
182	DE	Yes	18	2	21	0-never	2-often	22	0	LU
183	FR	Yes	16	4	22	2-often	0-never	22	3	LU
184	FR	Yes	18	2		0-never	2-often	22	1	others
185	FR	Don't know	18	1	22	0-never	1-sometimes	18	1	PT
186	DE	No	15	3	21	0-never	1-sometimes	21	0	PT
187	FR	Yes	18	2	22	0-never	1-sometimes	22	3	others
188	PT	Yes	14	3	21	2-often	1-sometimes	22	5	LU
189	DE	No	23	2	28	0-never	1-sometimes	25	3	LU
190	FR	No	17	6	24	0-never	3-always	24	0	others
191	FR	Yes	16	2	19	0-never	1-sometimes	20	1	PT
192	FR	Yes	14	2	21	0-never	3-always	18	1	LU
193	FR	No	16	15	28	3-daily	2-often	27	0	LU
194	FR	Yes	17	2	20	0-never	1-sometimes	20	2	PT
195	FR	No	14	2	32	2-often	3-always	26	6	LU
196	FR	Yes	17	4	20	0-never	1-sometimes	18	1	PT
197	FR	Yes	16	2	22	1-sometimes	1-sometimes	20	4	others
198	FR	Yes	16	2	24	3-daily	1-sometimes	21	5	others
199	DE	Yes	16		26	2-often	1-sometimes	22		LU
200	FR	No	16	6	24	0-never	2-often	22	1	others
201	FR	Yes	18	4	19	0-never	2-often	20	2	others
202	FR	Yes	15	3	22	0-never	3-always	21	3	PT
203	FR	Yes	17	3	19	0-never	0-never	20	3	PT
204	FR	No	16	3	25	0-never	1-sometimes	20	1	PT
205	FR	Yes	14	20	22	2-often	2-often	21	0	others
206	FR	Yes	15	13	26	3-daily	2-often	26	7	others
207	FR	Yes	16	4	26	0-never	0-never	25	3	PT
208	FR	No	19	3	28	0-never	2-often	27	4	LU
209	FR	Yes	15	4	25	0-never	2-often	23	6	LU
210	FR	Yes	19	1	21	0-never	3-always	24	6	LU
211	FR	No	18	1	26	0-never	1-sometimes	25	8	LU
212	FR	No	15	6	16	3-daily	3-always	19	2	LU
213	FR	Yes	18	3	36	0-never	0-never	22	2	others
214	DE	Yes	16	4	22	1-sometimes	0-never	22	1	LU
215	FR	No		10	24	2-often	1-sometimes	24		LU
216	FR	Yes	14	3	25	0-never	0-never	19	3	LU
217	PT	Yes	16	2	19	1-sometimes	0-never	20	3	PT
218	FR	No	13	15	27	3-daily	1-sometimes	24	1	PT
219	DE	Yes	18	8	28	3-daily	2-often	23	4	LU
220	FR	Yes	21	1	30	0-never	1-sometimes	24	3	LU
221	DE	No	16	1	19	0-never	1-sometimes	18	3	LU
222	FR	No	18	4	25	3-daily	1-sometimes	22	4	LU
223	FR	No	15	5	31	1-sometimes	1-sometimes	24	4	PT
224	PT	No	18	6	39	0-never	1-sometimes	30	5	others
225	FR	Don't know	18	1	31	3-daily	1-sometimes	20	2	others
226	DE	No	15	3	21	2-often	3-always	21	3	LU
227	FR	No	17	5	30	3-daily	3-always	27	0	LU
228	DE	No	17	5	22	0-never	3-always	21	1	LU
229	DE	No	18	2	30	0-never	0-never	26	9	LU
230	FR	Yes	18	4	23	3-daily	2-often	23		LU
231	DE	Yes	17	1	20	0-never	1-sometimes	18	2	PT
232	DE	No	17	7	32	0-never	1-sometimes	26	8	LU
233	FR	No	16	6	35	0-never	0-never	28	5	LU
234	FR	No	17	4	24	0-never	1-sometimes	20	1	LU
235	FR	Yes	18	1		0-never	2-often	22		LU
236	FR	No	18	7	23	3-daily	2-often	21	2	PT
237	DE	No	17	9	28	2-often	1-sometimes	26	0	LU
238	FR	Yes	18	2	29	0-never	1-sometimes	24	1	PT
239	FR	No	14	10	33	0-never	2-often	26	1	LU
240	DE	Yes	14	4	25	3-daily	0-never	23	5	LU
241	FR	No	17	3	27	0-never	1-sometimes	25	4	PT
242	FR	Yes	12	3	24	0-never	1-sometimes	19	1	LU
243	FR	No	18	2	20	0-never	2-often	20	2	LU
244	FR	Yes	17	2	21	0-never	1-sometimes	22	0	others
245	DE	No	18	4	25	0-never	1-sometimes	23	2	LU
246	DE	No	20	6	31	0-never	0-never	28	1	LU
247	DE	Yes	18	3	24	3-daily	2-often	21	1	LU
248	DE	No	14	3	29	0-never	1-sometimes	29	5	LU
249	DE	No	17	6	24	0-never	1-sometimes	23	2	LU
250	FR	Yes	15	7	25	1-sometimes	2-often	22	4	LU
251	FR	No	17	3	26	3-daily	0-never	21	0	PT
252	FR	No	19	5	26	3-daily	1-sometimes	25	2	LU
253	FR	Yes	16	2	19	0-never	3-always	20	1	LU
254	FR	No	19	1	26	1-sometimes	0-never	27	7	others
255	FR	Yes	15	3	26	0-never	0-never	20	2	LU
256	FR	Yes	16	4	19	0-never	0-never	18	1	others
257	FR	Yes	14	2	21	3-daily	3-always	18	4	PT
258	DE	Yes	17	5	25	3-daily	1-sometimes	23	7	LU
259	DE	No	20	1	22	0-never	1-sometimes	21	1	LU
260	FR	Yes	17	3	23	0-never	3-always	21	1	LU
261	DE	No	16	7	27	3-daily	0-never	22	3	PT
262	FR	Yes	15	3	30	0-never	2-often	26	11	LU
263	FR	Yes	22	1	26	3-daily	0-never	23	2	PT
264	FR	Don't know	16	20	30	3-daily	1-sometimes	25	2	LU
265	FR	Yes	17	12	31	3-daily	0-never	24	2	LU
266	FR	Yes	14	5	23	3-daily	0-never	21	7	LU
267	PT	No	16	1	28	0-never	0-never	29	12	PT
268	FR	Yes	16	2	25	0-never	2-often	21	1	PT
269	FR	Yes	17	4	29	0-never	1-sometimes	25	2	LU
270	DE	Don't know	17	1	20	2-often	0-never	18	1	LU
271	DE	Yes	18	1	22	0-never	0-never	22	4	PT
272	FR	No	16	4	25	3-daily	0-never	27	3	others
273	FR	Yes	17	4	20	0-never	3-always	23	1	LU
274	FR	Yes	16	2	22	0-never	2-often	20	2	LU
275	FR	Yes	16	3	23	3-daily	0-never	19	0	PT
276	DE	Don't know	16	2	29	1-sometimes	0-never	29	10	LU
277	FR	Yes	15	3	23	0-never	1-sometimes	18	1	PT
278	FR	No	15	8	27	3-daily	1-sometimes	22	4	others
279	FR	No	18	2	18	3-daily	2-often	23	6	LU
280	FR	No	23	1	27	0-never	1-sometimes	26	2	LU
281	FR	Don't know	16	1	30	0-never	1-sometimes	26	9	PT
282	FR	Don't know	16	2	19	2-often	1-sometimes	18	1	PT
283	FR	No	17	3	34	0-never	1-sometimes	28	5	others
284	FR	No	19	3	34	0-never	0-never	26	5	LU
285	FR	No	15	6	31	0-never	1-sometimes	30	5	LU
286	DE	No	17	5	20	0-never	1-sometimes	22	2	LU
287	FR	Yes	14	6	27	0-never	1-sometimes	23	5	LU
288	DE	Don't know	16	2	28	3-daily	0-never	18	2	LU
289	FR	Yes	18	1	30	0-never	1-sometimes	26	9	LU
290	DE	Yes	19	1	29	0-never	3-always	26	7	LU
291	DE	No	16	2	32	1-sometimes	2-often	24	3	LU
292	FR	Yes	17	1	23	0-never	1-sometimes	23	6	PT
293	FR	No	16	6	34	3-daily	0-never	30	6	others
294	FR	Yes	16	2	21	0-never	1-sometimes	19	2	LU
295	PT	Yes	16	1	18	0-never	2-often	18		PT
296	DE	Yes	20	5	25	3-daily	0-never	25	1	LU
297	FR	Yes	16	1	22	0-never	1-sometimes	21	5	PT
298	FR	Yes	16	2	25	0-never	1-sometimes	23	3	PT
299	DE	No	18	2	22	3-daily	0-never	20	0	PT
300	FR	Yes	18	3	23	3-daily	3-always	20	0	others
301	FR	No	17	3	30	0-never	1-sometimes	24	1	others
302	FR	No	21	2	26	0-never	2-often	26	5	others
303	FR	No	20	7	42	0-never	0-never	34	13	LU
304	FR	No	20	3	34	0-never	0-never	29	5	PT
305	FR	No	18	5	27	0-never	1-sometimes	27	6	PT
306	DE	No	15	5	23	1-sometimes	1-sometimes	22	3	LU
307	FR	Yes	18	1	24	0-never	1-sometimes	19	1	LU
308	FR	Yes	16	3	26	1-sometimes	0-never	20	3	LU
309	FR	Yes	15	6	24	1-sometimes	1-sometimes	22	5	LU
310	FR	No	17	7	26	1-sometimes	2-often	21	1	others
311	PT	No	20	8	32	0-never	2-often	29	0	others
312	FR	No	19	1	19	0-never	2-often	22	4	PT
313	DE	Yes		5	24	3-daily	2-often	25	0	PT
314	FR	Don't know	14	2	23	0-never	1-sometimes	22	6	LU
315	FR	Yes	21	3	23	0-never	3-always	24	1	others
316	FR	No	15	5	28	0-never	0-never	23	2	others
317	FR	Yes	18	4	26	3-daily	2-often	21	4	PT
318	FR	Don't know	15	9	28	0-never	1-sometimes	27	4	PT
319	PT	No	17	2	27	0-never	2-often	27	4	PT
320	PT	Yes	15	3		0-never	0-never	22	10	PT
321	PT	Yes	17	3	21	3-daily	2-often	23	0	PT
322	DE	No	19	10	27	0-never	1-sometimes	26		LU
323	FR	Don't know	16	3	21	0-never	1-sometimes	20	3	others
324	DE	Yes	17	1	22	0-never	2-often	19	2	LU
325	DE	Yes	16	8	22	0-never	1-sometimes	20	4	LU
326	FR	Yes	19	5	27	0-never	1-sometimes	24	0	others
327	DE	No	17	4	27	1-sometimes	1-sometimes	27	2	LU
328	PT	Yes	16	1	22	1-sometimes	3-always	18	1	PT
329	FR	No	17	3	23	3-daily	0-never	26	0	PT
330	DE	Yes	17	1	18	0-never	2-often	18	1	LU
331	FR	Yes	15		23	0-never	0-never	23	1	PT
332	FR	Yes	18	2	23	0-never	2-often	20	1	others
333	DE	No	16	1	21	0-never	2-often	18	2	LU
334	DE	No	17	9	29	0-never	1-sometimes	28	7	LU
335	DE	Yes	14	5	22	3-daily	3-always	22	2	LU
336	PT	Yes	15	4	22	0-never	3-always	23	1	PT
337	FR	No	18	5	30	3-daily	0-never	35	1	others
338	DE	Yes	16	1	22	0-never	2-often	22	6	LU
339	PT	No	19	2	23	0-never	2-often	22	3	LU
340	FR	Yes	17	1	25	0-never	1-sometimes	22	5	PT
341	FR	Yes		4	25	3-daily	0-never	24	2	others
342	FR	Yes	15	3	17	0-never	0-never	22	5	PT
343	FR	Yes	16	6	25	3-daily	0-never	23	1	LU
344	FR	Yes	14	1	21	0-never	0-never	18	2	PT
345	DE	Yes	16	2	25	1-sometimes	2-often	23	7	LU
346	DE	Yes	17	2	24	0-never	1-sometimes	22	0	LU
347	FR	No	15	8	23	3-daily	0-never	24	3	LU
348	FR	No	13	8	29	3-daily	1-sometimes	25	5	others
349	DE	Don't know	18	5	20	0-never	0-never	20	1	others
350	PT	Yes	17	7	18	1-sometimes	2-often	20	0	others
351	FR	No	13	9	26	3-daily	0-never	24	1	LU
352	FR	Yes	15	2	22	0-never	0-never	22	4	LU
353	DE	Yes	18	3	25	0-never	2-often	22	2	LU
354	DE	No	16	4	17	1-sometimes	0-never	29	12	LU
355	PT	No	19	1	29	0-never	3-always	28	8	PT
356	DE	Yes	15	1	21	0-never	0-never	18	3	LU
357	FR	Yes	15	13	21	3-daily	1-sometimes	19	1	PT
358	FR	Yes	18	2	25	0-never	0-never	21	3	others
359	DE	No	16	3	25	0-never	2-often	22	1	LU
360	FR	Yes	14	5	33	0-never	1-sometimes	20	6	LU
361	DE	No	15	9	36	1-sometimes	1-sometimes	25	3	LU
362	DE	Yes	14	5	27	3-daily	1-sometimes	20	0	LU
363	DE	Yes	14	4	26	0-never	3-always	22	0	LU
364	DE	Yes	15	2	17	0-never	3-always	20	5	LU
365	FR	No	15	6	22	0-never	2-often	21	0	LU
366	DE	No	15	8	24	0-never	3-always	29	0	LU
367	FR	No	16	2	23	2-often	3-always	21	5	LU
368	DE	No	20	2	27	0-never	1-sometimes	22	2	others
369	DE	Yes	15	5	26	0-never	1-sometimes	25	0	others
370	DE	No	16	15	28	3-daily	2-often	28	3	LU
371	FR	Yes	17	8	26	3-daily	2-often	23	0	LU
372	FR	No		1		0-never	0-never	29		others
373	FR	No	17	3	26	0-never	0-never	27	7	LU
374	DE	Yes	17	3	25	0-never	1-sometimes	25	4	LU
375	FR	Yes	14	3	30	1-sometimes	0-never	20		LU
376	FR	No	18	1	23	0-never	0-never	23	5	LU
377	FR	Yes	20	1	23	0-never	3-always	23	2	PT
378	PT	No	17	4	37	0-never	1-sometimes	28	4	PT
379	DE	Yes	17	7	32	1-sometimes	3-always	26	0	LU
380	PT	No	18	1	21	0-never	2-often	21	3	PT
381	DE	No	17	5	33	0-never	1-sometimes	27		LU
382	FR	Yes	17	1	25	1-sometimes	0-never	24	7	LU
383	FR	Yes	18	1	23	0-never	2-often	18	0	PT
384	DE	No	13	6	25	3-daily	1-sometimes	24	1	LU
385	DE	Yes	17	5	29	0-never	0-never	24	2	LU
386	FR	Yes	14	8	30	0-never	0-never	23	2	LU
387	DE	Don't know	15	5	34	1-sometimes	2-often	21	3	LU
388	DE	Yes	18	1	26	0-never	2-often	19	1	LU
389	FR	Yes	17	4	25	3-daily	0-never	24	6	others
390	FR	Yes	17	2	20	1-sometimes	2-often	20	1	LU
391	PT	No	14		20	3-daily	3-always	18	1	PT
392	DE	Yes	16	5	32	3-daily	2-often	22	7	LU
393	PT	Yes	18	3	24	0-never	1-sometimes	22		PT
394	PT	Yes	15	1	28	0-never	0-never	25	9	PT
395	DE	Yes	18	4	25	0-never	2-often	24		LU
396	FR	Yes	17	4	23	0-never	0-never	20	0	LU
397	FR	No	16	1	28	0-never	2-often	28	12	LU
398	FR	Yes	17	2	20	0-never	3-always	20	3	LU
399	DE	Don't know	16	5	20	2-often	1-sometimes	19	1	LU
400	FR	No	18	1	28	0-never	3-always	24	6	LU
401	DE	No	15	13	26	0-never	3-always	28	1	LU
402	FR	Yes	15	1	17	0-never	1-sometimes	18	2	PT
403	DE	No	15	5	28	0-never	3-always	24	0	LU
404	DE	Yes	17	1	26	0-never	0-never	19		PT
405	FR	No	19	1	31	0-never	0-never	29	9	LU
406	FR	Yes	15		25	0-never	2-often	25	0	LU
407	FR	Yes	16	2	31	3-daily	3-always	21	5	LU
408	DE	Yes	14	1	19	0-never	2-often	18	3	PT
409	FR	Yes	16	1	25	0-never	1-sometimes	21	6	LU
410	FR	Yes	15	5	20	3-daily	3-always	20	0	LU
411	PT	No	18	2	28	0-never	2-often	28		PT
412	DE	Don't know	18	3	24	0-never	0-never	24	0	LU
413	PT	Yes	15	2	26	3-daily	0-never	22	6	PT
414	FR	Yes	16	4	29	0-never	0-never	24	9	LU
415	FR	No	18	1	25	0-never	1-sometimes	23	5	others
416	DE	Don't know	15	4	20	1-sometimes	1-sometimes	20		LU
417	FR	Yes	18	5	24	0-never	1-sometimes	22	1	LU
418	DE	No	16	3	26	0-never	1-sometimes	19	1	others
419	FR	Yes	15	4	19	0-never	1-sometimes	18	0	others
420	FR	Yes	16	2	26	0-never	1-sometimes	25	5	LU
421	FR	Yes	18			0-never	3-always	21		PT
422	FR	No	15	5	18	0-never	1-sometimes	23	8	PT
423	FR	No	14	6	28	3-daily	0-never	28	10	LU
424	DE	Yes	18	2	22	3-daily	3-always	22	3	LU
425	PT	No	22	1	21	0-never	3-always	23		PT
426	PT	Yes	17	2	20	3-daily	2-often	19		PT
427	FR	Yes	16	1	28	0-never	1-sometimes	25	8	LU
428	FR	Yes	16	2	24	0-never	0-never	21	4	PT
429	FR	Don't know	17	4	32	1-sometimes	1-sometimes	23	1	others
430	DE	Yes	16	5	21	2-often	1-sometimes	22	0	PT
431	FR	No	16	5	35	0-never	1-sometimes	27	0	LU
432	FR	Yes	21	2	22	0-never	1-sometimes	22	1	LU
433	FR	No	16	3	29	0-never	1-sometimes	28		others
434	FR	Don't know	17	2	17	0-never	3-always	21	4	LU
435	FR	No	15	1	20	3-daily	0-never	18		others
436	DE	Yes	18	2	26	1-sometimes	1-sometimes	25	4	LU
437	FR	No	17	4	25	0-never	0-never	21	3	others
438	FR	Yes	16	4		0-never	2-often	21		PT
439	FR	No	15	6	22	1-sometimes	1-sometimes	19	1	LU
440	FR	No	19	5	28	0-never	3-always	28	0	LU
441	FR	Don't know	17	6	23	0-never	1-sometimes	22	1	others
442	FR	No	17	3	27	1-sometimes	1-sometimes	28	7	LU
443	FR	No	16	7	25	3-daily	0-never	20	1	others
444	DE	Don't know	16	2	18	0-never	0-never	19	2	LU
445	FR	Don't know	17	2	18	3-daily	1-sometimes	19	0	LU
446	FR	No	17	2	22	3-daily	0-never	22	3	PT
447	FR	Yes	15	4	22	1-sometimes	0-never	22	7	LU
448	FR	Yes	17	1	25	0-never	3-always	21	4	LU
449	PT	Yes	16	1	19	3-daily	3-always	18	0	PT
450	DE	No	19	1	20	0-never	2-often	20	1	LU
451	FR	Yes	18	2	25	0-never	1-sometimes	21	4	LU
452	DE	Yes	16	3	24	3-daily	1-sometimes	20	0	LU
453	FR	Yes	18		20	0-never	1-sometimes	19	0	LU
454	FR	Yes	17	7	22	0-never	0-never	21	1	others
455	FR	Yes	16	2	19	0-never	1-sometimes	19		PT
456	FR	Yes	17	1	29	3-daily	3-always	20	3	LU
457	FR	Yes	14	12	24	3-daily	0-never	22	1	others
458	FR	No	16	1	25	2-often	0-never	20	4	others
459	DE	Yes	16	1	17	1-sometimes	2-often	19	3	LU
460	FR	No	26	1	24	0-never	0-never	27	1	others
461	FR	No	15	1	36	2-often	3-always	24	1	others
462	FR	No	15	8	27	0-never	0-never	27	2	others
463	FR	Yes	17	1	17	0-never	3-always	21	3	LU
464	FR	Yes	18	1	24	0-never	0-never	26	8	LU
465	FR	Yes	18	1	19	0-never	1-sometimes	19	0	LU
466	FR	Yes	19	2	26	0-never	2-often	23	3	PT
467	FR	Yes	17	3	19	1-sometimes	1-sometimes	20	3	LU
468	FR	No	17	6	26	0-never	1-sometimes	24	0	others
469	FR	No	15		38	0-never	1-sometimes	25	0	others
470	FR	Yes	14	1	20	0-never	1-sometimes	18	5	LU
471	FR	Don't know	14	10	23	3-daily	3-always	23	0	LU
472	FR	Yes	17	3		0-never	0-never	23	3	LU
473	FR	Yes	17	4	26	0-never	1-sometimes	22	5	PT
474	FR	Yes			29	0-never	2-often	25		LU
475	FR	Yes	18	2	23	3-daily	2-often	22	2	PT
476	FR	Yes	17	1	22	0-never	3-always	22	5	PT
477	FR	Yes	14	10	24	0-never	1-sometimes	20	0	LU
478	FR	Don't know	18	3	20	0-never	1-sometimes	21	0	PT
479	FR	Yes	15	4	27	0-never	1-sometimes	20	0	PT
480	FR	Yes	17	1	22	0-never	0-never	19	3	LU
481	DE	No	14	3	26	0-never	1-sometimes	21	0	LU
482	FR	No	16	3	22	3-daily	1-sometimes	21	0	LU
483	FR	Don't know	17	2	21	0-never	2-often	20	0	others
484	FR	Yes	14	3	22	3-daily	0-never	22	0	LU
485	FR	Yes	16	2	22	3-daily	3-always	22	0	LU
486	FR	No	19	1	23	0-never	1-sometimes	23		LU
487	FR	No	19	1	28	0-never	0-never	21	1	LU
488	FR	Yes	16	4	26	0-never	2-often	22	4	LU
489	FR	Yes	17	1	23	0-never	3-always	21	3	LU
490	FR	Yes	16	1	24	0-never	1-sometimes	19	2	LU
491	FR	Yes	16	3	25	0-never	1-sometimes	21	3	LU
492	FR	No	18	7	49	0-never	1-sometimes	43	4	LU
493	PT	Yes	16	1	22	0-never	2-often	22	6	PT
494	DE	Yes	19	1		0-never	3-always	21		LU
495	FR	Yes	15	1	23	0-never	3-always	21	6	PT
496	FR	Yes	16	3	20	3-daily	1-sometimes	20	1	PT
497	FR	Yes	17	1	19	0-never	1-sometimes	19	3	LU
498	FR	Yes	17	5	26	0-never	0-never	24	7	LU
499	FR	Yes	16	2	28	0-never	1-sometimes	24	2	LU
500	FR	Yes	18	5	29	0-never	1-sometimes	27	0	others
501	FR	Yes	24	1	25	0-never	2-often	25	1	LU
502	DE	Yes	21	3	22	1-sometimes	3-always	23	0	LU
503	PT	Yes	16	3	20	1-sometimes	2-often	20	2	PT
504	FR	No	19	1	28	2-often	0-never	29	10	PT
505	FR	Yes	17	1	19	0-never	0-never	18	0	PT
506	FR	Yes	16	1	22	0-never	0-never	22	6	LU
507	FR	No	17	4	30	3-daily	1-sometimes	26	1	PT
508	FR	Yes	18	3	21	0-never	1-sometimes	19	1	LU
509	FR	No	16	4	22	3-daily	1-sometimes	26		others
510	FR	No	13	8	34	0-never	0-never	23	5	LU
511	FR	Yes	17	6	27	0-never	3-always	27	2	LU
512	FR	Yes	17	3	28	0-never	1-sometimes	21	4	LU
513	FR	Yes	15	4	23	0-never	3-always	24	3	PT
514	FR	Yes	16	2	38	3-daily	0-never	21	3	others
515	FR	Yes	17	2	19	3-daily	2-often	19	1	others
516	FR	Don't know	16	1	24	0-never	1-sometimes	21	0	PT
517	FR	Yes	15	1	16	0-never	1-sometimes	23	9	LU
518	FR	No	17	4	25	0-never	0-never	27	2	LU
519	FR	No	15	3	23	0-never	0-never	23		LU
520	FR	Yes	15	4	25	3-daily	0-never	20	2	others
521	FR	Yes	16	1	21	0-never	1-sometimes	19	3	LU
522	FR	Yes	17	14	23	3-daily	2-often	23	0	others
523	FR	Yes	20	2	22	3-daily	2-often	25	0	PT
524	FR	Yes	14	2	18	0-never	3-always	18	3	LU
525	FR	Yes	16	1	24	1-sometimes	0-never	23	2	LU
526	FR	Yes	16			0-never	3-always	22		LU
527	FR	Don't know	19	10	25	0-never	1-sometimes	30	5	others
528	FR	Yes	16	3	22	0-never	2-often	20	4	PT
529	FR	No	16	4	36	0-never	1-sometimes	28	1	others
530	FR	Yes	15	3	29	0-never	3-always	20	0	LU
531	FR	No	15	7	23	0-never	2-often	20	5	LU
532	PT	Don't know	18	1	29	0-never	1-sometimes	26	8	PT
533	DE	No	16	1	22	0-never	3-always	20	4	LU
534	FR	Yes	17	2	23	0-never	0-never	21	3	LU
535	PT	Yes	16	3	19	2-often	2-often	19	0	PT
536	FR	No	15	2	20	0-never	1-sometimes	20	0	LU
537	FR	Yes	18	3	31	0-never	0-never	25	1	PT
538	DE	No	24	2	25	3-daily	0-never	35		LU
539	FR	Yes	17	9	21	0-never	1-sometimes	19	0	others
540	FR	Don't know	17	7	30	3-daily	0-never	27	4	others
541	FR	Yes	18	1	20	0-never	0-never	19	1	PT
542	FR	Yes	18	1	22	3-daily	3-always	20	1	LU
543	FR	Yes	17	2	19	0-never	3-always	19	0	LU
544	FR	Yes	16	4	20	0-never	2-often	20		PT
545	FR	Yes	14	1	23	3-daily	1-sometimes	19	5	others
546	DE	Yes	16	2	21	1-sometimes	2-often	18	0	LU
547	FR	No	19		24	0-never	2-often	27	0	others
548	PT	Yes	18	1	19	0-never	1-sometimes	19	0	PT
549	PT	Yes	16	3	25	3-daily	2-often	20		LU
550	FR	No	18	3	29	1-sometimes	1-sometimes	21	0	PT
551	DE	No	14	3	27	1-sometimes	0-never	27	13	LU
552	FR	Yes	15	7	27	0-never	0-never	23	3	LU
553	FR	No	15	4	23	3-daily	2-often	19	4	others
554	FR	Yes			21	0-never	1-sometimes	23	1	LU
555	DE	No	19	2	25	3-daily	2-often	23		LU
556	FR	No	18	2	30	0-never	0-never	27		LU
557	FR	Yes	19	5	28	1-sometimes	1-sometimes	26	1	PT
558	FR	Yes	16	5	30	1-sometimes	0-never	26	3	LU
559	FR	Yes	15	2	25	0-never	1-sometimes	19	1	PT
560	DE	No	17	2	30	0-never	2-often	29	12	LU
561	DE	No	16	4	22	1-sometimes	1-sometimes	20	1	LU
562	FR	No	18	3	29	1-sometimes	1-sometimes	21	1	PT
563	FR	Yes	15	3	20	0-never	1-sometimes	19	3	LU
564	FR	Yes	18	3	23	0-never	1-sometimes	23	4	PT
565	FR	Yes	21	1	29	0-never	0-never	27	6	LU
566	DE	No	18	5	30	3-daily	3-always	27	1	LU
567	FR	Yes	14	5	26	3-daily	0-never	21	1	others
568	DE	Yes	15	2	27	0-never	1-sometimes	24	4	LU
569	FR	Don't know	18	2	20	0-never	1-sometimes	20	1	LU
570	FR	Yes	17	2	24	0-never	2-often	19		others
571	FR	No	21	1	30	0-never	0-never	22	2	LU
572	PT	Yes	17	3	21	0-never	3-always	19	2	PT
573	FR	Yes	18	1	21	2-often	0-never	20	2	LU
574	FR	Yes	14	2	24	1-sometimes	1-sometimes	20	7	LU
575	PT	No	17	3	25	0-never	2-often	26		PT
576	DE	Yes	13	3	29	0-never	1-sometimes	25	4	LU
577	FR	Yes	17	1	19	0-never	0-never	18	2	others
578	DE	Yes	19	1	24	2-often	1-sometimes	19	1	LU
579	FR	Don't know	13	4	31	1-sometimes	1-sometimes	30	15	LU
580	FR	No	18	1	23	0-never	1-sometimes	23	6	others
581	FR	Yes	16	4	25	3-daily	3-always	19	1	PT
582	FR	No	17	4	23	3-daily	0-never	21	1	LU
583	FR	Yes	17	1	23	0-never	1-sometimes	20	3	PT
584	FR	Don't know	18	3	24	1-sometimes	0-never	24	6	others
585	FR	Yes	18	3	22	0-never	3-always	22		others
586	PT	Yes	17	1	18	0-never	1-sometimes	18	2	PT
587	FR	No	16	2	26	3-daily	1-sometimes	26	2	PT
588	FR	Yes	18	6	28	0-never	2-often	22	1	others
589	FR	Yes	16	2	22	3-daily	0-never	22	5	PT
590	DE	Don't know	16	2		1-sometimes	3-always	24		LU
591	FR	Yes	16	5	22	0-never	1-sometimes	22	6	others
592	FR	Yes	15	3	22	2-often	0-never	18	1	LU
593	FR	Yes	15	2	27	3-daily	0-never	26	5	LU
594	FR	Yes	15	3	18	0-never	0-never	21	1	PT
595	DE	Yes	16	1	20	0-never	3-always	18	3	LU
596	FR	No	21	6	25	0-never	2-often	27	1	PT
597	FR	Yes	17	7	21	1-sometimes	3-always	21	0	LU
598	FR	No	14	1	21	0-never	1-sometimes	18	5	LU
599	DE	No	17	5	29	0-never	1-sometimes	26	1	LU
600	DE	No	15	3	22	3-daily	0-never	20	1	LU
601	DE	No	17	5	31	3-daily	1-sometimes	26	1	LU
602	DE	Yes	18	1	22	0-never	1-sometimes	19	1	LU
603	DE	No	16		21	2-often	2-often	28		LU
604	PT	No	22	3		0-never	1-sometimes	28		PT
605	FR	Yes	17	3	20	0-never	0-never	19	1	PT
606	FR	Yes	17	4	31	3-daily	1-sometimes	24	1	LU
607	DE	Yes	19	1	24	0-never	3-always	20	1	LU
608	DE	No	17	2	21	0-never	3-always	20	3	LU
609	DE	Yes	13	3	24	3-daily	3-always	22		LU
610	FR	Yes	13	4	23	3-daily	0-never	21	5	PT
611	FR	No	15	5	25	2-often	0-never	25	10	LU
612	FR	Yes	15	3	22	0-never	2-often	24		LU
613	FR	Yes	16	2	21	0-never	1-sometimes	21	0	LU
614	FR	No	17	1	22	0-never	0-never	22	5	LU
615	FR	No	16	1	24	1-sometimes	1-sometimes	19	4	PT
616	FR	Yes	15	1	28	0-never	0-never	23		PT
617	DE	No	15	11	28	1-sometimes	1-sometimes	28	2	LU
618	FR	Yes	17	1	20	0-never	1-sometimes	20	3	PT
619	FR	Yes	18	1	21	0-never	0-never	20	3	PT
620	FR	Yes	16		25	0-never	2-often	21	1	LU
621	DE	Yes	15	3	21	0-never	0-never	20	2	LU
622	FR	Yes	21	2	19	0-never	2-often	22	1	LU
623	FR	Yes	17	2	36	0-never	3-always	23	6	LU
624	FR	Yes	17	1	20	0-never	3-always	20	2	LU
625	DE	Yes	17	2		0-never	3-always	20		LU
626	FR	Yes	16	1	20	0-never	1-sometimes	19	3	LU
627	FR	No	16	3	21	0-never	1-sometimes	25	1	LU
628	FR	No	16			3-daily	1-sometimes	25		others
629	DE	Yes	18	6	32	3-daily	0-never	19	1	LU
630	PT	No	18	4	30	0-never	2-often	28	2	PT
631	FR	Yes	16	2	24	3-daily	1-sometimes	22	7	others
632	PT	Yes	18	1	22	0-never	1-sometimes	23		PT
633	FR	Yes	18	2	16	0-never	2-often	20	2	LU
634	PT	No		2	27	0-never	1-sometimes	22	3	others
635	FR	No	18	7	23	0-never	0-never	28	2	LU
636	FR	Yes	17	1	24	0-never	0-never	21	5	LU
637	DE	Don't know	17	3	32	0-never		25		LU
638	DE	No	16	3	26	3-daily	1-sometimes	19	2	LU
639	DE	Don't know	16	4	24	3-daily	2-often	24	4	PT
640	DE	Don't know	14	3	22	3-daily	2-often	18	3	others
641	FR	Yes		3	23	0-never	1-sometimes	22		LU
642	FR	No	15	4		0-never	1-sometimes	20		LU
643	FR	No	19	3	23	0-never	0-never	24	2	LU
644	FR	Yes	14	3	24	0-never	0-never	25	4	PT
645	FR	No	16	6	28	3-daily	1-sometimes	30		PT
646	FR	Yes	17	2	21	0-never	2-often	19	2	LU
647	FR	No	17	5	33	3-daily	2-often	31	2	LU
648	FR	Yes	21	3	28	0-never	1-sometimes	25	4	PT
649	DE	Yes	17	5	18	0-never	1-sometimes	19	1	others
650	FR	Yes	18	1	26	0-never	0-never	20	3	LU
651	FR	Yes	17	5	26	0-never	2-often	21		LU
652	PT	Don't know	15	4	41	3-daily	0-never	27	1	PT
653	FR	Yes	17	2	17	3-daily	3-always	21	4	LU
654	FR	Don't know	15	5	26	0-never	3-always	26	1	LU
655	FR	Don't know	16	7	19	2-often	1-sometimes	19	0	others
656	PT	Yes	15	4	20	3-daily	2-often	18	1	PT
657	FR	Yes	17	4	22	1-sometimes	3-always	20	1	LU
658	FR	Yes	18		26	3-daily	0-never	25	1	LU
659	DE	No	13	6	25	0-never	1-sometimes	25	0	LU
660	FR	Yes	16	3	21	2-often	1-sometimes	23		PT
661	DE	Don't know	16			0-never	0-never	19		PT
662	FR	Yes	16	2	25	0-never	1-sometimes	18	1	LU
663	FR	Yes	14	3	31	3-daily	3-always	23		LU
664	FR	Yes	18	1	19	0-never	3-always	18	1	PT
665	FR	Yes	16		19	0-never	3-always	18		PT
666	FR	Yes	18	6	34	2-often	2-often	24	1	LU
667	FR	Yes	16	2	18	0-never	0-never	20	4	others
668	FR	Yes	18	1	22	0-never	0-never	18	0	others
669	PT	No	14	7	23	2-often	2-often	29	4	PT
670	FR	Don't know	14	4	19	0-never	2-often	18	1	LU
671	PT	Don't know	20	4	26	0-never	1-sometimes	27	0	PT
672	DE	Yes	16	2	27	2-often	1-sometimes	18	1	PT
673	PT	No	18	5	29	0-never	3-always	30	0	PT
674	DE	Yes	17	2	25	0-never	3-always	24	9	LU
675	PT	Yes	17	1	18	0-never	0-never	19	2	PT
676	FR	Yes	18	3	24	0-never	1-sometimes	23	1	LU
677	DE	No	14	5		3-daily	2-often	21		LU
678	FR	Yes	16	1	21	3-daily	2-often	18	2	PT
679	PT	No	19	6	29	0-never		28	1	PT
680	PT	No	17	3	28	0-never	1-sometimes	29	1	PT
681	FR	Yes	23	1	24	0-never	3-always	24	1	LU
682	FR	No	14		23	3-daily	1-sometimes	21	0	others
683	PT	No	18	2	25	0-never	1-sometimes	26	6	PT
684	FR	Yes	16	3	25	1-sometimes	1-sometimes	20	3	PT
685	FR	Yes	12	22	32	3-daily	1-sometimes	19	2	LU
686	PT	Yes	15	1	18	0-never	1-sometimes	18	2	PT
687	FR	No	16	2		0-never	3-always	18		others
688	FR	Yes	20	1	24	0-never	0-never	24	4	LU
689	DE	Yes	16	1	23	0-never	3-always	23	1	LU
690	DE	No	14	2	21	3-daily	0-never	18	4	LU
691	DE	Don't know	16	2	20	3-daily	1-sometimes	18	0	LU
692	FR	Yes	17	1	22	0-never	0-never	19	3	PT
693	DE	No	16	6	26	3-daily	2-often	25	1	others
694	DE	Yes	15	2	17	0-never	1-sometimes	18	2	LU
695	FR	Don't know	17	1	19	0-never	3-always	19	2	LU
696	DE	Don't know	17	5	24	3-daily	1-sometimes	23	5	others
697	DE	Yes	17	2	22	0-never	1-sometimes	20	3	LU
698	FR	Yes	18	6	24	0-never	1-sometimes	24	2	LU
699	DE	No	18	2	21	0-never	1-sometimes	19	1	LU
700	FR	Yes	18	3	25	0-never	3-always	23	1	LU
701	FR	Yes	16	4	21	0-never	1-sometimes	23	0	others
702	FR	Yes	17	1	22	0-never	1-sometimes	20	2	LU
703	FR	Yes	19	1	24	0-never	2-often	19	0	LU
704	FR	Yes	18	1	18	0-never	2-often	18	0	PT
705	DE	Yes	14	6	30	3-daily	2-often	21	1	LU
706	EN	Yes	16	8	24	3-daily	1-sometimes	23	1	others
707	FR	No	14	7	26	0-never	0-never	21	0	LU
708	FR	No	16		26	2-often	0-never	27	2	LU
709	FR	Don't know	16	1	19	0-never	1-sometimes	18	2	LU
710	DE	Yes	17	1	28	0-never	0-never	21	3	LU
711	DE	Yes	15	6	27	3-daily	0-never	24	5	LU
712	FR	Yes	17	5	26	0-never	2-often	25	2	LU
713	FR	Yes	20	2	22	0-never	1-sometimes	24	0	LU
714	FR	No	15	3	24	1-sometimes	0-never	24	3	others
715	DE	No	24	1	24	0-never	3-always	24	0	LU
716	DE	Yes	18	5	25	0-never	0-never	25	3	LU
717	FR	No	15	20	22	1-sometimes	2-often	22	7	others
718	FR	Yes	16	5	30	0-never	1-sometimes	21	5	LU
719	FR	Yes	17	2	25	0-never	2-often	19	1	LU
720	FR	Yes	16	2	23	0-never	1-sometimes	22	6	LU
721	FR	Yes	17		27	0-never	1-sometimes	25	3	others
722	PT	Yes	16	3	19	0-never	1-sometimes	19		PT
723	PT	Yes	16	2	26	0-never	3-always	18		PT
724	FR	Don't know		1		0-never	0-never	26		PT
725	FR	No	17	3	19	0-never	0-never	18	0	PT
726	FR	Yes	16	2	22	0-never	1-sometimes	20	1	LU
727	FR	Yes	18	1	22	0-never	3-always	21	4	LU
728	FR	Yes	17		19	2-often	1-sometimes	18	2	LU
729	FR	Yes	17	3	22	0-never	2-often	19	1	PT
